# Supplementary material for: Community Pharmacist-Administered COVID-19 Vaccinations: A Pilot Customer Survey on Satisfaction and Motivation to Get Vaccinated
Source: Vaccines (Basel). 2021 Nov 14;9(11):1320. doi: 10.3390/vaccines9111320 (PMC8625008; doi:10.3390/vaccines9111320)
Supplement: Supplementary file 1 [file vaccines-09-01320-s001.zip]

Archive with 1 entries (1 files):
- vaccines-1380182-supplementary.pdf
